# Supplementary material for: Gravid Spot Predicts Developmental Progress and Reproductive Output in a Livebearing Fish, Gambusia holbrooki
Source: PLoS One. 2016 Jan 25;11(1):e0147711. doi: 10.1371/journal.pone.0147711 (PMC4725957; doi:10.1371/journal.pone.0147711)
Supplement: S1 Video — (ZIP) [file pone.0147711.s002.zip]

Archive with 1 entries (1 files):
- S1.mp4
